# Supplementary material for: Experiences of Non-Pharmaceutical Primary Care Interventions for Common Mental Health Disorders in Socioeconomically Disadvantaged Groups: A Systematic Review of Qualitative Studies
Source: Int J Environ Res Public Health. 2023 Mar 23;20(7):5237. doi: 10.3390/ijerph20075237 (PMC10094719; doi:10.3390/ijerph20075237)
Supplement: Supplementary file 1 [file ijerph-20-05237-s001.zip]

Archive with 1 entries (1 files):
- ijerph-2195323-supplementary.pdf
